# Supplementary material for: Programming the lifestyles of engineered bacteria for cancer therapy
Source: Natl Sci Rev. 2023 Feb 14;10(5):nwad031. doi: 10.1093/nsr/nwad031 (PMC10089584; doi:10.1093/nsr/nwad031)
Supplement: nwad031_Supplemental_Files [file nwad031_supplemental_files.zip]

Archive with 35 entries (33 files):
- supplementary figures/
- supplementary figures/Fig S1.jpg
- supplementary figures/Fig S10.jpg
- supplementary figures/Fig S11.jpg
- supplementary figures/Fig S12.jpg
- supplementary figures/Fig S13.jpg
- supplementary figures/Fig S14.jpg
- supplementary figures/Fig S15.jpg
- supplementary figures/Fig S16.jpg
- supplementary figures/Fig S17.jpg
- supplementary figures/Fig S18.jpg
- supplementary figures/Fig S19.jpg
- supplementary figures/Fig S2.jpg
- supplementary figures/Fig S20.jpg
- supplementary figures/Fig S21.jpg
- supplementary figures/Fig S22.jpg
- supplementary figures/Fig S23.jpg
- supplementary figures/Fig S24.jpg
- supplementary figures/Fig S25.jpg
- supplementary figures/Fig S3.jpg
- supplementary figures/Fig S4.jpg
- supplementary figures/Fig S5.jpg
- supplementary figures/Fig S6.jpg
- supplementary figures/Fig S7.jpg
- supplementary figures/Fig S8.jpg
- supplementary figures/Fig S9.jpg
- Supplementary Information.docx
- supplementary movies/
- supplementary movies/Movie_S1.avi
- supplementary movies/Movie_S2.avi
- supplementary movies/Movie_S3.avi
- supplementary movies/Movie_S4.avi
- supplementary movies/Movie_S5.avi
- supplementary movies/Movie_S6.avi
- supplementary movies/Movie_S7.avi
